# Supplementary material for: Interactive effects of lysine restriction, vitamin fortification, and insoluble fiber on intestinal morphometry in broilers fed reduced-crude-protein diets
Source: Vet Anim Sci. 2026 Jan 21;31:100574. doi: 10.1016/j.vas.2026.100574 (PMC12874803; doi:10.1016/j.vas.2026.100574)
Supplement: Supplementary file 1 [file mmc1.xlsx]

## Sheet: FIG 3
	Treatment	CD/CP	VH/CP	CD/ST	VH/ST
	Control	0.37721	2.70502	0.174852	1.25389
	HV1F0	0.43556	2.79544	0.161009	1.03336
	HV1F1	0.451332	2.69681	0.163014	0.974048
	HV2F0	0.431586	2.97292	0.159444	1.09831
	HV2F1	0.425338	2.88096	0.153701	1.04107
	LV1F0	0.446527	2.57236	0.168982	0.973479
	LV1F1	0.407853	2.88494	0.150592	1.06521
	LV2F0	0.415722	2.84784	0.157348	1.07789
	LV2F1	0.429856	2.85586	0.158743	1.05465

## Sheet: FIG 4
Treatment	GbCrRt	GbVLRt
Control	3.36	10.05		0.562	0.838
HV1F0	3.12	8.82		0.562	0.838
HV1F1	3.8	9.83		0.562	0.838
HV2F0	3.52	10.51		0.562	0.838
HV2F1	4.78	11.68		0.562	0.838
LV1F0	2.96	7.03		0.562	0.838
LV1F1	3.82	11.51		0.562	0.838
LV2F0	2.82	8.18		0.562	0.838
LV2F1	4.64	11.33		0.562	0.838
Treatment	AI. VH	AI. CD	AI. VH/CD	SEM	SEM	SEM		Treatment	VH	CD	VH/CD	SEM	SEM	SEM
Control	1806.6	285.2	6.02	36.9	4.53	0.06		Control	1927.6	268.8	7.19	58.7	21.3	0.48
HV1F0	1641.1	289.8	5.38	36.9	4.53	0.06		HV1F0	1765.6	275.1	6.43	58.7	21.3	0.48
HV1F1	1718.3	294.5	5.55	36.9	4.53	0.06		HV1F1	1640.2	274.5	6.32	58.7	21.3	0.48
HV2F0	1731.4	292.6	5.62	36.9	4.53	0.06		HV2F0	1888.1	274.1	6.9	58.7	21.3	0.48
HV2F1	1706.6	290.6	5.54	36.9	4.53	0.06		HV2F1	1769.2	261.2	6.69	58.7	21.3	0.48
LV1F0	1668.3	286.5	5.49	36.9	4.53	0.06		LV1F0	1688.5	293.1	5.76	58.7	21.3	0.48
LV1F1	1689.3	289.2	5.54	36.9	4.53	0.06		LV1F1	1800.2	254.5	7.32	58.7	21.3	0.48
LV2F0	1687.1	292.5	5.48	36.9	4.53	0.06		LV2F0	1858.5	271.3	7.21	58.7	21.3	0.48
LV2F1	1662.3	285.3	5.55	36.9	4.53	0.06		LV2F1	1779.2	267.8	6.76	58.7	21.3	0.48
SEM	36.9	4.53	0.06					SEM	58.7	21.3	0.48
P-Value	0.049	0.684	0.308					P-Value	0.001	0.421	0.237
	Treatment	AI. VH	Treatment	VH
	Control	1806.6a	Control	1927.6a
	HV1F0	1641.1b	HV1F0	1765.6abc
	HV1F1	1718.3ab	HV1F1	1640.2b
	HV2F0	1731.4ab	HV2F0	1888.1ab
	HV2F1	1706.6ab	HV2F1	1769.2abc
	LV1F0	1668.3b	LV1F0	1688.5bc
	LV1F1	1689.3ab	LV1F1	1800.2abc
	LV2F0	1687.1b	LV2F0	1858.5abc
	LV2F1	1662.3b	LV2F1	1779.2abc
	SEM	36.9	SEM	58.7
	P-Value	0.049	P-Value	0.001

## Sheet: FIG 5
	Treatment	GbCrRt	GbVLRt
	Control	3.36	10.05		0.562	0.838
	HV1F0	3.12	8.82		0.562	0.838
	HV1F1	3.8	9.83		0.562	0.838
	HV2F0	3.52	10.51		0.562	0.838
	HV2F1	4.78	11.68		0.562	0.838
	LV1F0	2.96	7.03		0.562	0.838
	LV1F1	3.82	11.51		0.562	0.838
	LV2F0	2.82	8.18		0.562	0.838
	LV2F1	4.64	11.33		0.562	0.838
	SEM	0.562	0.838
	P VALUE	0.101	0.161
